# Supplementary material for: Left–Right Reversal Recurrently Evolved Regardless of Diaphanous-Related Formin Gene Duplication or Loss in Snails
Source: J Mol Evol. 2023 Sep 25;91(5):721–9. doi: 10.1007/s00239-023-10130-3 (PMC10598177; doi:10.1007/s00239-023-10130-3)
Supplement: Supplementary file 4 — Supplementary file4 (XLS 25 KB) [file 239_2023_10130_MOESM4_ESM.xls]

## Sheet: Sheet1
Supplementary Table S1. Taxonomy of mollusc species examined in this study, morphology with left-right asymmetry, diaph genes and their IDs in NCBI database.
Class	Infraclass	Order	Superfamily	Family	Species	Gene name	ID
Gastropoda	Patellogastropoda	Nacellida	Lottioidea	Lottiidae	Lottia gigantea	diaph	SRX6202887, SRX6202888, SRX6202889
			Nacelloidea	Nacellidae	Cellana rota	diaph	SRX1957847, SRX1957859, SRX1957858, SRX1957857, SRX1957856, SRX1957855, SRX1957854, SRX1957853, SRX1957852, SRX1957851, SRX1957850, SRX1957849, SRX1957848, SRX1957846, SRX1957845, SRX1957844, SRX1957843, SRX1957842, SRX1957841, SRX1957840, SRX1957839, SRX1957838, SRX1957837, SRX1957836
	Neritimorpha	Neritopsida	Neritoidea	Neritidae	Clithon retropictus	diaph	SRX1665360
					Nerita melanotragus	diaph	SRX960415
	Vetigastropoda	Haliotida	Haliotoidea	Haliotidae	Haliotis discus	diaph	SRX6612877, SRX6612878, SRX6612879, SRX6612880, SRX6612881, SRX6612882, SRX6612883, SRX6612884, SRX6612885, SRX6612886, SRX6612887, SRX6612888, SRX6612889, SRX6612891, SRX661282, SRX6612893, SRX661295, SRX6612896
		Trochida	Trochoidea	Tegulidae	Chlorostoma funebralis	diaph	SRX529264, SRX529263, SRX529262, SRX529261, SRX529260, SRX529259, SRX529258, SRX529257, SRX529256, SRX529255, SRX529254, SRX529253, SRX529252, SRX529251, SRX529250, SRX529249
				Phasianellidae	Phasianella ventricosa	diaph	SRX644692
	Caenogastropoda	Littorinida	Littorinoidea	Littorinidae	Littorina saxatilis	diaph-Hyp1	SRX6413271, SRX6413270, SRX6413269, SRX6413268, SRX6413267, SRX6413266, SRX6413265, SRX6413264, SRX6413263, SRX4809139, SRX4809132, SRX6413262, SRX6413261
					Echinolittorina malaccana	diaph-Hyp1	SRX1625198, SRX1625197, SRX1625195, SRX1625089, SRX1625087, SRX1625086, SRX1624579, SRX1624576, SRX1624573, SRX1624572, SRX1624571, SRX1624570, SRX1622192, SRX1622167, SRX1622098, SRX1622091, SRX1621517, SRX1621478, SRX1168697, SRX532385, SRX532388
			Naticoidea	Naticidae	Neverita didyma	diaph-Hyp1	SRX5277776
			Truncatelloidea	Pomatiopsidae	Oncomelania hupensis	diaph-Hyp1	SRX2739540, SRX2739539, SRX2739538, SRX2739537, SRX2739536, SRX2739535, SRX572997, SRX572996, SRX534429
				Tateidae	Potamopyrgus antipodarum	diaph-Hyp1	ERX2550281, SRX3567340, SRX3560064, SRX3560063, SRX3560062, SRX3560061, SRX3560060, SRX3560059, SRX3560058, SRX3560057, SRX3560056, SRX3560055, SRX3560054, SRX2710026, SRX2710025, SRX2710024, SRX2710023, SRX2710022, SRX2710021, SRX2710020, SRX2710019, SRX2710018, SRX2710017, SRX2710016, SRX2710015, SRX2710014, SRX2710013, SRX2710012, SRX2710011, SRX2710010, SRX2710009
		Calyptraeida	Calyptraeoidea	Calyptraeidae	Crepidula navicella	diaph-Hyp1	SRX1584428, SRX1584429, SRX1584430, SRX1584431, SRX1584432, SRX1584433
						diaph-Hyp2	SRX1584428, SRX1584429, SRX1584430, SRX1584431, SRX1584432, SRX1584433
		Neogastropoda	Muricoidea	Muricidae	Rapana venosa	diaph-Hyp1	SRX1080528, SRX1081814, SRX1081815, SRX1081816, SRX1081817, SRX1081818, SRX1081819, SRX1081820, SRX1081821, SRX1081822, SRX1081823, SRX1081824, SRX1081825, SRX1081826, SRX1081827, SRX1081828, SRX1081829, SRX1081830, SRX1081831, SRX2444934, SRX2666856
						diaph-Hyp2	SRX1080528, SRX1081814, SRX1081815, SRX1081816, SRX1081817, SRX1081818, SRX1081819, SRX1081820, SRX1081821, SRX1081822, SRX1081823, SRX1081824, SRX1081825, SRX1081826, SRX1081827, SRX1081828, SRX1081829, SRX1081830, SRX1081831, SRX2444934, SRX2666856
					Reishia clavigera	diaph-Hyp1	SRX1039034, SRX1039033, SRX1039032, SRX1039029, SRX1039027, SRX1039026, SRX1039004, SRX1039002, SRX1038995, SRX1038992
						diaph-Hyp2	SRX1039034, SRX1039033, SRX1039032, SRX1039029, SRX1039027, SRX1039026, SRX1039004, SRX1039002, SRX1038995, SRX1038992
			Conoidea	Conidae	Conus consors	diaph-Hyp1	SRX980529, SRX986216, SRX986215, SRX984185, SRX984179, SRX984173, SRX980574, SRX980532
						diaph-Hyp2	SRX980529, SRX986216, SRX986215, SRX984185, SRX984179, SRX984173, SRX980574, SRX980532
			Buccinoidea	Melongenidae	Hemifusus tuba	diaph-Hyp1	ERX3138276
						diaph-Hyp2	ERX3138276
				Nassariidae	Anentome helena	diaph-Hyp1	SRX5832156, SRX7671058, SRX7671059
						diaph-Hyp2	SRX5832156, SRX7671058, SRX7671059
		Viviparida	Viviparoidea	Viviparidae	Cipangopaludina cathayensis	diaph	GCEL01150572.1, GCEL01102567.1
		Ampullariida	Ampullarioidea	Ampullariidae	Pomacea canaliculata	diaph-Amp1	SRX3520794, SRX3520792
						diaph-Amp2	XM_025231610.1
					Asolene platae	diaph-Amp1	SRX3489025, SRX3489026, SRX3518320, SRX3518321
						diaph-Amp2	SRX3489025, SRX3489026, SRX3518320, SRX3518321
					Lanistes nyassanus	diaph-Amp1	SRX3488013, SRX3488014
						diaph-Amp2	SRX3488013, SRX3488014
					Marisa cornuarietis	diaph-Amp1	SRX3488049, SRX3488050, SRX7671054, SRX7671055
						diaph-Amp2	SRX3488049, SRX3488050, SRX7671054, SRX7671055
					Pila ampullacea	diaph-Amp1	SRX3489011, SRX3489012
						diaph-Amp2	SRX3489011, SRX3489012
		Cerithiida	Cerithioidea	Pachychilidae	Tylomelania sarasinorum	diaph	SRX3780773, SRX3780772, SRX3780771, SRX3780770, SRX3780769, SRX3780768, SRX3780767, SRX3780766, SRX3780765, SRX3780764, SRX3780763, SRX3780762
				Batillariidae	Batillaria attramentaria	diaph	SRX3323664, SRX3323663, SRX3323662, SRX3323661, SRX3323660, SRX3323659, SRX3323658, SRX3323657, SRX3323656, SRX3323655, SRX3323654, SRX3323653, SRX3323652, SRX3323651, SRX3323650, SRX3323649, SRX3323648, SRX3323647, SRX3323646, SRX3323645, SRX3323644, SRX3323643, SRX3323642, SRX3323641, SRX2957289, SRX2957288, SRX2957287, SRX2957286, SRX2957285, SRX2957284, SRX2957283, SRX2957282, SRX2957281, SRX…
				Planaxidae	Hinea brasiliana	diaph	SRX644676
				Semisulcospiridae	Semisulcospira coreana	diaph	SRX4080177, SRX4080178
	Heterobranchia	Aplysiida	Aplysioidea	Aplysiidae	Aplysia californica	diaph	XM_005103532.2, XM_013088861.1
		Pteropoda	Limacinoidea	Limacinidae	Limacina retroversa	diaph	SRX1821850, SRX1821849, SRX1821848, SRX1821847, SRX1821846, SRX1821845, SRX1821844, SRX1821843, SRX1821842, SRX1821840, SRX1821839, SRX1821838, SRX1821837, SRX1821836, SRX1821835, SRX1821834, SRX1821833, SRX1821832, SRX1821831, SRX1821830, SRX1821829, SRX1821828, SRX1821827, SRX1821826, SRX1821825, SRX1821824, SRX1821823, SRX1420748, SRX1420750, SRX1420749, SRX1420747, SRX1420746, SRX1420745, SRX…
			Clionidea	Clionidae	Clione limacina	diaph	SRX265121, SRX1427015, SRX1625668, SRX1625669, SRX1625670, SRX1625671, SRX1625672, SRX1625673, SRX1625674, SRX1625687
		Cephalaspidea	Philinoidea	Philinidae	Philine angasi	diaph	SRX644693
		Architectonicida	Architectonicoidea	Architectonicidae	Architectonica perspectiva	diaph	SRX644666
		Acteonida	Acteonoidea	Aplustridae	Hydatina physis	diaph	SRX644677
		Rissoellida	Rissoelloidea	Rissoellidae	Rissoella caribaea	diaph	SRX644699
		Nudibranchia	Aeolidioidea	Glaucidae	Hermissenda crassicornis	diaph	SRX811408, SRX3844103, SRX3844104, SRX3844105, SRX3844106, SRX3844107
			Tritoniidea	Tritoniidae	Tritonia diomedea	diaph	SRX815715, SRX1015089, SRX3828487, SRX3828488, SRX3828489, SRX3828490, SRX3828491, SRX3844103, SRX3844104, SRX3844105, SRX3844106, SRX3844107
			Dendronotoidea	Dendronotidae	Melibe leonina	diaph	SRX3433126, SRX1889794, SRX977184
			Doridoidea	Dorididae	Doris kerguelenensis	diaph	SRX644672
		Pleurobranchida	Pleurobranchoidea	Pleurobranchidae	Pleurobranchaea californica	diaph	SRX644694, SRX1958626, SRX3853576, SRX3853577, SRX3868928
		Acochlida	Acochlidioidea	Acochlidiidae	Strubellia wawrai	diaph	SRX644701
		Amphibolida	Amphiboloidea	Phallomedusidae	Phallomedusa solida	diaph	SRX644691
		Ellobiida	Ellobioidea	Ellobiidae	Ellobium chinense	diaph	SRX1691112
					Ophicardelus sulcatus	diaph	SRX644688
					Carychium sp	diaph	SRX2069652
		Helicida (Stylommatopholla)	Clausilioidea	Clausiliidae	Euphaedusa tau	diaph-a	MW026493, SRR11594501, SRR11594502
						diaph-b	MW026493, SRR11594501, SRR11594502
					Alinda biplicata	diaph-a	SRX7671046, SRX7671047
						diaph-b	SRX7671046, SRX7671047
			Arionoidea	Arionidae	Arion vulgaris	diaph-a	SRX4707169, SRX4692447, SRX2069745, ERX635589
						diaph-b	SRX4707169, SRX4692447, SRX2069745, ERX635589
			Limacoidea	Limacidae	Ambigolimax valentianus	diaph-a	DRX033175, DRX033176, DRX033177, DRX033178, DRX033179, DRX033180, DRX033181, DRX033182, DRX033183, DRX033184, DRX033185, DRX033186
						diaph-b	DRX033175, DRX033176, DRX033177, DRX033178, DRX033179, DRX033180, DRX033181, DRX033182, DRX033183, DRX033184, DRX033185, DRX033186
			Helicoidea	Camaenidae	Satsuma myomphala	diaph-a	SRX1340312, SRX1850233
						diaph-b	SRX1340312, SRX1850233
					Bradybaena similaris	diaph-a	MK061308.1
						diaph-b	MK061307.1
					Fruticicola kurodana	diaph-a	SRX1356150, SRX1850239
						diaph-b	SRX1356150, SRX1850239
					Aegista quelpartensis	diaph-a	SRX1340310, SRX1850248
						diaph-b	SRX1340310, SRX1850248
					Aegista chejuensis	diaph-a	SRX1340285, SRX1850245
						diaph-b	SRX1340285, SRX1850245
		Onchidiida	Onchidioidea	Onchidiidae	Onchidella floridana	diaph	SRX644687
					Onchidium struma nom. Nud.	diaph	SRX3231307
		Lymnaeida	Lymnaeoidea	Lymnaeidae	Lymnaea stagnalis	dia-1	DRX001464, SRX3789000, SRX3789001, SRX3789002, SRX3789003, SRX3789004
						dia-2	DRX001464, SRX3789000, SRX3789001, SRX3789002, SRX3789003, SRX3789004
			Planorboidea	Physidae	Physella acuta	diaph	KX387875.1
					Physa fontinalis	diaph	ERX2550279
				Planorbidae	Biomphalaria glabrata	diaph	XM_013222367.1
					Planorbarius corneus	diaph	SRX482734
					Indoplanorbis exustus	diaph	KX387876.1
		Sacoglossa	Placobranchoidea	Plakobranchidae	Elysia timida	diaph	SRX707516, SRX707517, SRX707518, SRX707519, SRX707521, SRX707522, SRX707523, SRX707524, SRX707525, SRX707526, SRX707527, SRX707528
Bivalvia	Pteriomorphia	Pectinida	Pectinoidea	Pectinidae	Mizuhopecten yessoensis	diaph	XM_021507368.1
	Heteroconchia	Unionida	Unionoidea	Margaritiferidae	Margaritifera margaritifera	diaph	GFHD01046046.1
		Myida	Dreissenoidea	Dreissenidae	Dreissena rostriformis	diaph	SRX6383663, SRX6383664, SRX6383665, SRX6383666, SRX6383667, SRX6383668, SRX6383669, SRX6383670
Cephalopoda		Sepiida	Sepioloidea	Sepiolidae	Euprymna scolopes	diaph	SRIE01043508.1, GEOX01024543
